# Supplementary material for: Probiotics: Can it modulate fracture healing?
Source: PLoS One. 2023 Aug 31;18(8):e0290738. doi: 10.1371/journal.pone.0290738 (PMC10470963; doi:10.1371/journal.pone.0290738)
Supplement: S1 File — (XLS) [file pone.0290738.s001.xls]

## Sheet: IL-6
													∆ CT	Nomalized with GAPDH
							GAPDH				IL-6
	Control Limb	3d	PBS		17.1363	17.4028	17.2695		28.1242	28.7182	28.4212		-11.1516	0.000439563		0.00407222		0.107942		1	0.879139	2.64575	0.332283
		3d	PBS		21.9651	22.3131	22.1391		28.7017	28.9618	28.8317		-6.69264	0.00966754				2.37402
		3d	PBS		19.7102	19.8957	19.803		28.9338	27.4828	28.2083		-8.40537	0.00294938				0.724269
		3d	PBS		19.2379	19.9549	19.5964		27.9647	27.9917	27.9782		-8.38176	0.00299805				0.73622
		3d	PBS		20.1198	19.7	19.9099		29.2441	28.9676	29.1058		-9.19591	0.00170513				0.418722
		3d	PBS		20.8694	21.2441	21.0568		29.921	29.9384	29.9297		-8.87294	0.00213295				0.52378
		3d	PBS		19.1658	19.4558	19.3108		25.9693	26.3708	26.17		-6.85928	0.00861293				2.11505
	Control Limb	3d	VSL#3		16.7071	16.443	16.575		24.7867	25.3094	25.0481		-8.47306	0.0028142				0.691072		0.501234	0.380719	2.64575	0.143898
		3d	VSL#3		19.232	18.9328	19.0824		28.9909	27.5916	28.2913		-9.20886	0.00168989				0.414979
		3d	VSL#3		19.7557	19.7442	19.7499		29.6818	29.9857	29.8337		-10.0838	0.000921458				0.226279
		3d	VSL#3		18.1854	17.9962	18.0908		28.5309	27.9107	28.2208		-10.13	0.000892429				0.219151
		3d	VSL#3		18.2816	18.5061	18.3939		28.9249	27.7859	28.3554		-9.96153	0.00100295				0.246291
		3d	VSL#3		22.0586	21.248	21.6533		28.9994	29.4821	29.2407		-7.58742	0.00519946				1.27681
		3d	VSL#3		20.2817	20.1248	20.2032		29.3222	29.3723	29.3472		-9.14403	0.00176756				0.434053
	Fracture Limb	3d	PBS		20.1754	19.9777	20.0765		27.4021	26.596	26.999		-6.92249	0.00824374				2.02439		2.67487	0.716201	2.64575	0.270698
		3d	PBS		20.9097	20.9376	20.9236		27.5603	27.564	27.5621		-6.6385	0.0100372				2.46481
		3d	PBS			16.6812	16.6812		22.9116		22.9116		-6.23038	0.0133189				3.27067
		3d	PBS		20.4373	20.4309	20.4341		26.7607	26.0283	26.3945		-5.96042	0.0160596				3.94369
		3d	PBS		19.5819	19.5473	19.5646		26.0564	26.0035	26.0299		-6.46533	0.0113173				2.77915
		3d	PBS		16.7315	16.7902	16.7608		23.4573	23.9163	23.6868		-6.92595	0.00822395				2.01953
		3d	PBS		20.3209	20.3387	20.3298		27.077	27.159	27.118		-6.78818	0.00904804				2.22189
	Fracture Limb	3d	VSL#3		19.6893	19.7294	19.7094		26.1743	25.8778	26.026		-6.31667	0.0125456				3.08078		4.328	1.954	2.64575	0.738543
		3d	VSL#3		20.9515	20.7519	20.8517		26.962	27.0119	26.987		-6.13525	0.0142267				3.4936
		3d	VSL#3		18.9242	18.9695	18.9468		25.2539	24.9736	25.1138		-6.16697	0.0139174				3.41765
		3d	VSL#3		21.62	21.8473	21.7336		26.7107	26.8168	26.7638		-5.03012	0.0306042				7.51537
		3d	VSL#3		22.7364	22.6974	22.7169		28.0224	27.9824	28.0024		-5.28553	0.0256387				6.29601
		3d	VSL#3		22.4953	22.5197	22.5075		28.2887	28.2276	28.2582		-5.7507	0.0185724				4.56076
		3d	VSL#3		23.2655	23.2087	23.2371		30.5565	29.8977	30.2271		-6.99	0.00786683				1.93183

## Sheet: IL-17F
													∆ CT	Nomalized with GAPDH
							GAPDH				IL-17F
	Control Limb	3d	PBS		17.1363	17.4028	17.2695		29.3753	30.7994	30.0874		-12.8178	0.000138501		0.000843398		0.164218		1	0.763798	2.64575	0.288689
		3d	PBS		21.9651	22.3131	22.1391		31.4127	31.5976	31.5051		-9.36604	0.00151545				1.79684
		3d	PBS		19.7102	19.8957	19.803		30.5953	30.5081	30.5517		-10.7488	0.000581161				0.68907
		3d	PBS		19.2379	19.9549	19.5964		28.41	30.1685	29.2892		-9.69278	0.00120832				1.43268
		3d	PBS		20.1198	19.7	19.9099		32.3781	33.2708	32.8244		-12.9145	0.00012952				0.153569
		3d	PBS		20.8694	21.2441	21.0568		30.1532	30.7462	30.4497		-9.39295	0.00148744				1.76363
	Control Limb	3d	VSL#3		16.7071	16.443	16.575		26.5617	26.4073	26.4845		-9.90948	0.0010398				1.23287		0.862655	0.669553	2.64575	0.253067
		3d	VSL#3		19.232	18.9328	19.0824		30.8992	29.5007	30.1999		-11.1175	0.000450081				0.533652
		3d	VSL#3		19.7557	19.7442	19.7499		31.6025	29.7255	30.664		-10.9141	0.000518242				0.61447
		3d	VSL#3		18.1854	17.9962	18.0908		29.7637	30.897	30.3304		-12.2395	0.000206791				0.245188
		3d	VSL#3		18.2816	18.5061	18.3939		30.2741	29.6873	29.9807		-11.5868	0.000325102				0.385467
		3d	VSL#3		22.0586	21.248	21.6533		30.9692	30.493	30.7311		-9.0778	0.00185059				2.19421
		3d	VSL#3		20.2817	20.1248	20.2032		30.8562	30.5014	30.6788		-10.4756	0.00070232				0.832727
	Fracture Limb	3d	PBS		20.1754	19.9777	20.0765		28.6951	28.979	28.8371		-8.76055	0.00230575				2.73388		2.04424	0.785022	2.64575	0.29671
		3d	PBS		20.9097	20.9376	20.9236		30.3649	30.7746	30.5697		-9.6461	0.00124806				1.4798
		3d	PBS		18.4565	16.6812	17.5689		26.9525	27.4633	27.2079		-9.63899	0.00125422				1.48711
		3d	PBS		20.4373	20.4309	20.4341		29.1115	28.8327	28.9721		-8.53801	0.00269031				3.18985
		3d	PBS		19.5819	19.5473	19.5646		29.7803	29.7718	29.7761		-10.2115	0.000843414				1.00002
		3d	PBS		16.7315	16.7902	16.7608		26.4946	25.5243	26.0094		-9.24859	0.00164398				1.94924
		3d	PBS		20.3209	20.3387	20.3298		29.4266	29.0472	29.2369		-8.90711	0.00208302				2.4698
	Fracture Limb	3d	VSL#3		19.6893	19.7294	19.7094		27.9312	27.7942	27.8627		-8.15337	0.0035123				4.16446		5.06531	3.55469	2.64575	1.34355
		3d	VSL#3		20.9515	20.7519	20.8517		29.0702	29.2597	29.165		-8.31325	0.00314386				3.72761
		3d	VSL#3		18.9242	18.9695	18.9468		29.4863	27.983	28.7347		-9.78784	0.00113127				1.34132
		3d	VSL#3		21.62	21.8473	21.7336		29.185	29.4834	29.3342		-7.60059	0.00515223				6.1089
		3d	VSL#3		22.7364	22.6974	22.7169		30.6414		30.6414		-7.92452	0.00411605				4.88032
		3d	VSL#3		22.4953	22.5197	22.5075		29.021	29.1592	29.0901		-6.5826	0.0104337				12.3711
		3d	VSL#3		23.2655	23.2087	23.2371		31.8053	32.0564	31.9308		-8.69373	0.00241505				2.86348

## Sheet: TGF Beta
													∆ CT	Nomalized with GAPDH
							GAPDH				TGF Beta
	Control Limb	3d	PBS		17.1363	17.4028	17.2695		19.234	20.8382	20.0361		-2.76655	0.146956		0.256433		0.573077		1	0.269324	2.64575	0.101795
		3d	PBS		21.9651	22.3131	22.1391		23.9009	24.1362	24.0186		-1.87949	0.27178				1.05985
		3d	PBS		19.7102	19.8957	19.803		21.8956	22.1217	22.0086		-2.20567	0.216784				0.845383
		3d	PBS		19.2379	19.9549	19.5964		21.062	21.951	21.5065		-1.91009	0.266077				1.03761
		3d	PBS		20.1198	19.7	19.9099		20.9494	21.8967	21.4231		-1.51315	0.350346				1.36623
		3d	PBS		20.8694	21.2441	21.0568		22.5336	22.8338	22.6837		-1.62693	0.323776				1.26261
		3d	PBS		19.1658	19.4558	19.3108		22.1799	20.8195	21.4997		-2.18895	0.219311				0.855238
	Control Limb	3d	VSL#3		16.7071	16.443	16.575		19.6451	20.0026	19.8239		-3.24884	0.105197				0.410232		0.80662	0.405699	2.64575	0.15334
		3d	VSL#3		19.232	18.9328	19.0824		21.3207	21.4644	21.3926		-2.31015	0.201639				0.786324
		3d	VSL#3		19.7557	19.7442	19.7499		22.9048	22.5538	22.7293		-2.97938	0.126799				0.494475
		3d	VSL#3		18.1854	17.9962	18.0908		20.3965	20.4453	20.4209		-2.33007	0.198875				0.775544
		3d	VSL#3		18.2816	18.5061	18.3939		20.6866	20.6202	20.6534		-2.25953	0.20884				0.814406
		3d	VSL#3		22.0586	21.248	21.6533		22.883	22.8944	22.8887		-1.23535	0.42474				1.65634
		3d	VSL#3		20.2817	20.1248	20.2032		22.9073	22.4181	22.6627		-2.45946	0.181815				0.709015
	Fracture Limb	3d	PBS		20.1754	19.9777	20.0765		22.2827	22.7853	22.534		-2.45742	0.182072				0.710019		0.560699	0.28684	2.64575	0.108415
		3d	PBS		20.9097	20.9376	20.9236		23.6671	23.6964	23.6817		-2.75806	0.147822				0.576457
		3d	PBS		18.4565	16.6812	17.5689		23.5925	23.4965	23.5445		-5.97562	0.0158913				0.0619705
		3d	PBS		20.4373	20.4309	20.4341		22.3518	22.4931	22.4224		-1.98836	0.252025				0.982813
		3d	PBS		19.5819	19.5473	19.5646		22.0071	22.1719	22.0895		-2.52486	0.173757				0.677594
		3d	PBS		16.7315	16.7902	16.7608		19.8641	19.4337	19.6489		-2.88805	0.135086				0.526791
		3d	PBS		20.3209	20.3387	20.3298		23.6258	23.6829	23.6544		-3.32459	0.0998159				0.389248
	Fracture Limb	3d	VSL#3		20.9515	20.7519	20.8517		22.9394	22.4536	22.6965		-1.84478	0.278399				1.08566		0.639457	0.376624	2.64575	0.14235
		3d	VSL#3		18.9242	18.9695	18.9468		23.2235	23.0578	23.1407		-4.19386	0.0546415				0.213083
		3d	VSL#3		21.62	21.8473	21.7336		23.6456	23.7355	23.6905		-1.95691	0.25758				1.00447
		3d	VSL#3		22.7364	22.6974	22.7169		25.2438	25.1379	25.1908		-2.47394	0.18				0.701937
		3d	VSL#3		22.4953	22.5197	22.5075		26.7127	26.8396	26.7761		-4.26867	0.0518804				0.202316
		3d	VSL#3		23.2655	23.2087	23.2371		25.8059	25.9314	25.8687		-2.63159	0.161366				0.629275
