# Supplementary material for: Probiotics: Can it modulate fracture healing?
Source: PLoS One. 2023 Aug 31;18(8):e0290738. doi: 10.1371/journal.pone.0290738 (PMC10470963; doi:10.1371/journal.pone.0290738)
Supplement: S2 File — (XLS) [file pone.0290738.s002.xls]

## Sheet: CoI1
													∆ CT	Nomalized with GAPDH
							GAPDH				Co1
	Control Limb	7d	PBS		15.9113	15.9113	15.9113		21.6533	21.0781	21.3657		-5.45437	0.0228072		0.124154		0.183701		1	1.01275	2.23607	0.452916
		7d	PBS		17.5952	17.5952	17.5952		21.4682	21.9691	21.7186		-4.12344	0.0573747				0.462126
		7d	PBS		21.1792	21.1792	21.1792		23.924	24.4666	24.1953		-3.01612	0.123611				0.995631
		7d	PBS		19.3517	20.597	19.9744		21.4421	21.6244	21.5332		-1.55888	0.339415				2.73382
		7d	PBS		19.2511	18.8568	19.054		22.7197	22.7653	22.7425		-3.68852	0.0775612				0.624719
	Control Limb	7d	VSL#3		14.3679	14.3679	14.3679		20.7179	21.1211	20.9195		-6.5516	0.0106603				0.085864		0.604758	0.607742	2.44949	0.248109
		7d	VSL#3		17.5889	17.5889	17.5889		21.5968	22.1731	21.8849		-4.29601	0.0509065				0.410028
		7d	VSL#3		17.9351	17.8329	17.884		22.4157	21.0931	21.7544		-3.87042	0.0683737				0.550717
		7d	VSL#3		15.9957	14.8892	15.4424		20.139	19.9815	20.0603		-4.61785	0.0407275				0.328041
		7d	VSL#3		14.7571	14.7368	14.7469		17.0033	17.0667	17.035		-2.28808	0.204747				1.64914
	Fracture Limb	7d	PBS		17.8309	17.8309	17.8309		15.5595	15.5084	15.5339		2.29697	4.91423				39.5818		27.7517	18.1882	2.23607	8.13399
		7d	PBS		16.3986	16.3986	16.3986		14.9561	13.7765	14.3663		2.03227	4.09047				32.9468
		7d	PBS		10.5399	10.5399	10.5399		11.7273	10.6983	11.2128		-0.672857	0.627263				5.05231
		7d	PBS		19.5205	19.7039	19.6122		17.2792	16.779	17.0291		2.58312	5.99236				48.2656
		7d	PBS		14.4608	14.3551	14.4079		13.767	13.6872	13.7271		0.680857	1.60309				12.9121
	Fracture Limb	7d	VSL#3		16.5499	16.5499	16.5499		13.803	13.8217	13.8123		2.73762	6.66971				53.7213		57.0115	18.9686	2.44949	7.74391
		7d	VSL#3		17.477	17.477	17.477		14.7924	14.804	14.7982		2.67883	6.40335				51.576
		7d	VSL#3		16.825	16.825	16.825		13.6939	13.3543	13.5241		3.30096	9.85569				79.3829
		7d	VSL#3		15.4902	15.2164	15.3533		12.255	12.2021	12.2286		3.12472	8.72236				70.2545
		7d	VSL#3		15.1811	14.9847	15.0829		13.2148	13.1451	13.1799		1.90298	3.73984				30.1227

## Sheet: Col2
													∆ CT	Nomalized with GAPDH
							GAPDH				Col2
	Control Limb	7d	PBS		15.9113	15.9113	15.9113		25.6616	25.876	25.7688		-9.8575	0.00107794		0.00190852		0.564804		1	0.672641	2.23607	0.300814
		7d	PBS		17.5952	17.5952	17.5952		26.9469	27.6177	27.2823		-9.68712	0.00121307				0.635606
		7d	PBS		21.1792	21.1792	21.1792		30.8509	30.9319	30.8914		-9.7122	0.00119216				0.624653
		7d	PBS		19.3517	20.597	19.9744		27.6453	28.1475	27.8964		-7.92203	0.00412316				2.16039
		7d	PBS		19.2511	18.8568	19.054		27.6294	28.5035	28.0665		-9.01249	0.00193628				1.01455
	Control Limb	7d	VSL#3		14.3679	14.3679	14.3679		27.5299	27.398	27.464		-13.0961	0.000114205				0.0598394		0.472648	0.333668	2.44949	0.136219
		7d	VSL#3		17.5889	17.5889	17.5889		27.0479	27.016	27.032		-9.44303	0.0014367				0.752778
		7d	VSL#3		17.9351	17.8329	17.884		27.7622	26.7289	27.2456		-9.36157	0.00152015				0.796505
		7d	VSL#3		15.9957	14.8892	15.4424		26.8804	26.9302	26.9053		-11.4629	0.000354263				0.185621
		7d	VSL#3		14.7571	14.7368	14.7469		24.5762	24.6139	24.5951		-9.84811	0.00108498				0.568494
	Fracture Limb	7d	PBS		17.8309	17.8309	17.8309		15.6237	15.6193	15.6215		2.2094	4.62484				2423.25		1128.25	881.309	2.23607	394.133
		7d	PBS		16.3986	16.3986	16.3986		16.0169	15.1836	15.6003		0.79829	1.73904				911.196
		7d	PBS		10.5399	10.5399	10.5399		12.0725	11.2451	11.6588		-1.11888	0.46045				241.26
		7d	PBS		19.5205	19.7039	19.6122		17.7602	18.2974	18.0288		1.58343	2.99681				1570.22
		7d	PBS		14.4608	14.3551	14.4079		14.0889	14.8891	14.489		-0.0810609	0.945362				495.337
	Fracture Limb	7d	VSL#3		16.5499	16.5499	16.5499		15.0654	14.8623	14.9639		1.58606	3.00229				1573.1		1716.05	563.754	2.44949	230.151
		7d	VSL#3		17.477	17.477	17.477		15.695	15.7502	15.7226		1.75442	3.37391				1767.81
		7d	VSL#3		16.825	16.825	16.825		15.9046	15.3078	15.6062		1.21882	2.32756				1219.56
		7d	VSL#3		15.4902	15.2164	15.3533		12.7472	13.2785	13.0129		2.34046	5.06463				2653.69
		7d	VSL#3		15.1811	14.9847	15.0829		13.6703	13.7305	13.7004		1.3825	2.60719				1366.08
