# Supplementary material for: Probiotics: Can it modulate fracture healing?
Source: PLoS One. 2023 Aug 31;18(8):e0290738. doi: 10.1371/journal.pone.0290738 (PMC10470963; doi:10.1371/journal.pone.0290738)
Supplement: S3 File — (XLS) [file pone.0290738.s003.xls]

## Sheet: 3 Days
													∆ CT	Nomalized with GAPDH
							GAPDH				BMP2
	Control Limb	3d	PBS		15.3734	17.7805	16.5769		25.6946	25.6438	25.6692		-9.09227	0.00183212		0.00298665		0.613435		1	1.02019	2.64575	0.385595
		3d	PBS		21.5133	20.2198	20.8666		27.6489	27.423	27.536		-6.66941	0.00982446				3.28946
		3d	PBS		15.6946	12.2727	13.9837		23.9983	23.761	23.8797		-9.896	0.00104956				0.351418
		3d	PBS		15.3359	17.2839	16.3099		25.0167	25.4489	25.2328		-8.92293	0.0020603				0.689835
		3d	PBS		17.382	17.3222	17.3521		26.5158	26.7784	26.6471		-9.29499	0.00159195				0.533021
		3d	PBS		14.6711	14.5063	14.5887		23.5295	23.4024	23.466		-8.87726	0.00212656				0.712021
		3d	PBS		16.9308	17.1409	17.0358		25.7913	25.66	25.7257		-8.68981	0.00242162				0.810814
	Control Limb	3d	VSL#3		17.6666	16.4796	17.0731		26.0046	25.7112	25.8579		-8.78482	0.00226728				0.759138		0.716057	0.333292	2.64575	0.125972
		3d	VSL#3		16.1814	15.6544	15.9179		25.1869	23.7177	24.4523		-8.53437	0.00269712				0.903057
		3d	VSL#3		18.2408	18.0218	18.1313		25.9495	26.2009	26.0752		-7.94394	0.00406103				1.35973
		3d	VSL#3		13.879	14.311	14.095		22.7419	23.581	23.1615		-9.0665	0.00186514				0.624493
		3d	VSL#3		14.8888	15.3379	15.1133		24.6146	24.9568	24.7857		-9.67236	0.00122555				0.410342
		3d	VSL#3		13.6785	13.7065	13.6925		23.3066	22.973	23.1398		-9.44733	0.00143242				0.479607
		3d	VSL#3		11.4532	11.7716	11.6124		21.0116	21.1293	21.0705		-9.45812	0.00142175				0.476034
	Fracture Limb	3d	PBS		17.859	17.8079	17.8335		25.0178	24.2656	24.6417		-6.80825	0.00892302				2.98763		2.78073	0.542851	2.64575	0.205178
		3d	PBS		16.8187	16.8797	16.8492		24.3957	24.3409	24.3683		-7.51908	0.00545169				1.82535
		3d	PBS		17.8827	18.0104	17.9465		24.6108	24.6082	24.6095		-6.66299	0.00986825				3.30412
		3d	PBS		18.8628	18.5875	18.7251		25.5284	25.4096	25.469		-6.74387	0.00933024				3.12398
		3d	PBS		17.1486	17.8642	17.5064		24.891	23.4854	24.1882		-6.68182	0.00974027				3.26127
		3d	PBS		16.1599	15.9442	16.052		23.1575	23.1849	23.1712		-7.11918	0.00719305				2.4084
		3d	PBS		15.3848	15.4593	15.4221		22.3787	22.5341	22.4564		-7.03431	0.00762889				2.55433
	Fracture Limb	3d	VSL#3		18.2545	18.2824	18.2685		24.2374	24.3806	24.309		-6.04055	0.0151919				5.08661		4.171	0.897785	2.64575	0.339331
		3d	VSL#3		18.8746	18.8848	18.8797		25.2463	25.1658	25.206		-6.32632	0.012462				4.17257
		3d	VSL#3		15.4557	15.4685	15.4621		22.3281	22.5125	22.4203		-6.95818	0.00804231				2.69275
		3d	VSL#3		19.3206	19.3219	19.3213		25.728	25.5814	25.6547		-6.33341	0.0124009				4.15212
		3d	VSL#3		20.4496	20.4718	20.4607		26.5814	26.8429	26.7121		-6.25146	0.0131257				4.39478
		3d	VSL#3		16.4183	16.4641	16.4412		22.3841	22.4768	22.4305		-5.98926	0.0157417				5.27069
		3d	VSL#3		18.6533	18.8294	18.7414		25.2486	25.4543	25.3515		-6.6101	0.0102367				3.4275

## Sheet: 7 Days
													∆ CT	Nomalized with GAPDH
							GAPDH				RunX2
	Control Limb	7d	PBS		15.9113	15.9113	15.9113		25.7176	26.041	25.8793		-9.96799	0.00099847		0.00391489		0.255044		1	1.07029	2.23607	0.478647
		7d	PBS		17.5952	17.5952	17.5952		26.9389	26.8045	26.8717		-9.27652	0.00161246				0.41188
		7d	PBS		21.1792	21.1792	21.1792		29.9206	30.4438	30.1822		-9.00301	0.00194905				0.497855
		7d	PBS		19.3517	20.597	19.9744		26.162	26.7567	26.4594		-6.48499	0.0111641				2.8517
		7d	PBS		19.2511	18.8568	19.054		27.1162	27.0334	27.0748		-8.02078	0.00385039				0.983524
	Control Limb	7d	VSL#3		14.3679	14.3679	14.3679		24.0878	24.4321	24.2599		-9.89205	0.00105243				0.268828		0.908404	0.625714	2.44949	0.255447
		7d	VSL#3		17.5889	17.5889	17.5889		25.142	25.0942	25.1181		-7.52919	0.00541363				1.38283
		7d	VSL#3		17.9351	17.8329	17.884		25.7345	25.5441	25.6393		-7.7553	0.0046283				1.18223
		7d	VSL#3		19.7782	19.4753	19.6268		26.8993	26.7506	26.8249		-7.1982	0.00680968				1.73943
		7d	VSL#3		15.9957	14.8892	15.4424		25.5866	25.9741	25.7804		-10.338	0.000772612				0.197352
		7d	VSL#3		14.7571	14.7368	14.7469		23.1652	23.4362	23.3007		-8.55372	0.00266118				0.679758
	Fracture Limb	7d	PBS		17.8309	17.8309	17.8309		23.8184		23.8184		-5.98749	0.015761				4.02592		2.80333	0.936086	1.41421	0.661913
		7d	PBS		16.3986	16.3986	16.3986		22.2569	23.9236	23.0903		-6.69168	0.00967393				2.47106
		7d	PBS		19.5205	19.7039	19.6122		26.5876	25.5403	26.0639		-6.45172	0.0114245				2.91822
		7d	PBS		14.4608	14.3551	14.4079		21.9162	21.2003	21.5583		-7.15032	0.00703945				1.79812
	Fracture Limb	7d	VSL#3		16.5499	16.5499	16.5499		23.4823	20.9043	22.1933		-5.64339	0.0200065				5.11034		4.93666	1.04085	2.44949	0.424924
		7d	VSL#3		17.477	17.477	17.477		22.9785	23.1432	23.0608		-5.58379	0.0208503				5.3259
		7d	VSL#3		16.825	16.825	16.825		22.4952	22.5197	22.5075		-5.68247	0.0194718				4.97379
		7d	VSL#3		15.4902	15.2164	15.3533		20.6722	20.8363	20.7542		-5.40093	0.0236679				6.0456
		7d	VSL#3		15.1811	14.9847	15.0829		21.4898	21.2886	21.3892		-6.30632	0.012636				3.22767
