# Supplementary material for: Probiotics: Can it modulate fracture healing?
Source: PLoS One. 2023 Aug 31;18(8):e0290738. doi: 10.1371/journal.pone.0290738 (PMC10470963; doi:10.1371/journal.pone.0290738)
Supplement: S4 File — (XLSX) [file pone.0290738.s004.xlsx]

## Sheet: BV
									Probiotic
		Control	Fracture					Control	Fracture
	Sample 6	12.6577	19.1183	6.46057			Sample 1	10.7068	20.9902	10.2834
	Sample 7	12.2893	21.1592	8.86991			Sample 2	11.6224	23.7299	12.1076
	Sample 8	12.6478	19.4319	6.78415			Sample 3	14.7593	23.419	8.65973
	Sample 9	12.6183	19.5434	6.92513			Sample 4	11.2473	20.8363	9.58906
	Sample 10	12.4666	24.3974	11.9307			Sample 5	13.6547	26.4126	12.7579
	Sample 16	14.5776	31.3016	16.724			Sample 11	15.6763	27.1072	11.431
	Sample 17	14.928	23.5087	8.5807			Sample 12	13.1262	24.2827	11.1565
	Sample 19	13.5573	25.3127	11.7554			Sample 13	13.8566	23.356	9.49937
	Sample 20	15.2484	27.4836	12.2352			Sample 14	13.2622	18.0663	4.80409
		13.4434	23.473	10.0295				13.1013	23.1334	10.0321
			4.14882						2.82615
			3						3
			1.38294						0.94205

## Sheet: TV
									Probiotic
		Control	Fracture					Control	Fracture
	Sample 6	23.6942	41.3225	17.6283			Sample 1	19.2664	38.2289	18.9625
	Sample 7	21.9332	47.6837	25.7506			Sample 2	20.8564	54.1991	33.3427
	Sample 8	22.7459	46.2032	23.4572			Sample 3	25.8376	47.7396	21.902
	Sample 9	22.7829	44.4463	21.6635			Sample 4	20.2179	35.199	14.981
	Sample 10	22.5515	58.4703	35.9188			Sample 5	23.3188	49.8091	26.4902
	Sample 16	26.0177	63.0212	37.0035			Sample 11	27.8708	54.0081	26.1373
	Sample 17	25.1553	42.0588	16.9035			Sample 12	24.7524	44.1254	19.373
	Sample 19	24.6834	52.9798	28.2965			Sample 13	25.2141	50.6351	25.421
	Sample 20	26.0019	60.7159	34.714			Sample 14	23.8252	36.4652	12.64
		23.9518	50.7669	26.8151				23.4622	45.6011	22.1389
			8.28178						7.41976
			3						3
			2.76059						2.47325

## Sheet: BV to TV
									Probiotic
		Control	Fracture					Control	Fracture
	Sample 6	53.4211	46.266	-7.15513			Sample 1	55.5725	54.9066	-0.6659
	Sample 7	56.0304	44.374	-11.6565			Sample 2	55.7257	43.7829	-11.9428
	Sample 8	55.6046	42.0575	-13.547			Sample 3	57.1231	49.0556	-8.06749
	Sample 9	55.385	43.9708	-11.4142			Sample 4	55.6302	59.1959	3.56574
	Sample 10	55.2805	41.7261	-13.5545			Sample 5	58.5563	53.0276	-5.52867
	Sample 16	56.0296	49.6683	-6.36124			Sample 11	56.2462	50.191	-6.05518
	Sample 17	59.3432	55.8948	-3.44845			Sample 12	53.03	55.0311	2.00106
	Sample 19	54.9248	47.7781	-7.14674			Sample 13	54.9559	46.1261	-8.82982
	Sample 20	58.6433	45.2659	-13.3774			Sample 14	55.6649	49.5441	-6.12078
		56.0736	46.3335	-9.74012				55.8339	51.2068	-4.62709
			4.3975						4.80633
			3						3
			1.46583						1.60211

## Sheet: BMD
									Probiotic
		Control	Fracture					Control	Fracture
	Sample 6	0.59739	0.43008	-0.16731			Sample 1	0.61545	0.50578	-0.10967
	Sample 7	0.64118	0.41969	-0.22149			Sample 2	0.62008	0.3925	-0.22758
	Sample 8	0.62727	0.37186	-0.25541			Sample 3	0.63649	0.45263	-0.18386
	Sample 9	0.62269	0.40029	-0.2224			Sample 4	0.61946	0.56682	-0.05264
	Sample 10	0.61667	0.35637	-0.2603			Sample 5	0.63276	0.4763	-0.15646
	Sample 16	0.61753	0.43973	-0.1778			Sample 11	0.60255	0.45255	-0.16731
	Sample 17	0.66214	0.53165	-0.13049			Sample 12	0.59218	0.49084	-0.22149
	Sample 19	0.60956	0.41201	-0.19755			Sample 13	0.60055	0.43467	-0.25541
	Sample 20	0.64536	0.39904	-0.24632			Sample 14	0.60175	0.45862	-0.2224
		0.626643	0.417858	-0.208786				0.613474	0.470079	-0.177424
			0.0502161						0.0488856
			3						3
			0.0167387						0.0162952

## Sheet: TMD
									Probiotic
		Control	Fracture					Control	Fracture
	Sample 6	1.11021	0.89785	-0.21236			Sample 1	1.10512	0.89931	-0.20581
	Sample 7	1.13921	0.91729	-0.22192			Sample 2	1.11114	0.87638	-0.23476
	Sample 8	1.13148	0.85733	-0.27415			Sample 3	1.10719	0.89982	-0.20737
	Sample 9	1.11841	0.87668	-0.24173			Sample 4	1.10264	0.93809	-0.16455
	Sample 10	1.11907	0.81877	-0.3003			Sample 5	1.07353	0.88613	-0.1874
	Sample 16	1.09646	0.86401	-0.23245			Sample 11	1.07446	0.89144	-0.21236
	Sample 17	1.10901	0.93464	-0.17437			Sample 12	1.12195	0.8779	-0.22192
	Sample 19	1.10274	0.83229	-0.27045			Sample 13	1.098	0.91594	-0.27415
	Sample 20	1.09706	0.85525	-0.24181			Sample 14	1.07103	0.92135	-0.24173
		1.11374	0.872679	-0.24106				1.09612	0.900707	-0.216672
			0.0381295						0.0208229
			3						3
			0.0127098						0.00694095
