# Supplementary material for: Probiotics: Can it modulate fracture healing?
Source: PLoS One. 2023 Aug 31;18(8):e0290738. doi: 10.1371/journal.pone.0290738 (PMC10470963; doi:10.1371/journal.pone.0290738)
Supplement: S5 File — (XLSX) [file pone.0290738.s005.xlsx]

## Sheet: Torque
				Prevention
					Torque
									Probiotics
		Control	Fracture					Control	Fracture
	Sample 6	23.0489	12.8378	-10.2111			Sample 1	12.6435	20.5225	7.87895
	Sample 7	30.0773	26.9765	-3.10086			Sample 2	26.5387	28.1809	1.64218
	Sample 8	31.2565	12.9693	-18.2872			Sample 3	26.6831	29.8971	3.21403
	Sample 9	24.5701	18.3477	-6.22239			Sample 4	14.258	25.2434	10.9855
	Sample 10	28.2461	15.3058	-12.9403			Sample 5	16.7312	35.1673	18.4362
	Sample 16	25.9054	22.2631	-3.64232			Sample 11	36.5781	29.5658	-7.01225
	Sample 17	24.0051	21.8087	-2.19637			Sample 12	22.509	23.2767	0.767715
	Sample 19	33.0534	17.7572	-15.2963			Sample 13	15.9231	24.7781	8.85504
	Sample 20	30.9698	19.3199	-11.6499			Sample 14	23.977	12.3088	-11.6682
		27.9036	18.6207					21.7602	25.4379
			4.62233						6.52676
			3						3
			1.54078						2.17559

## Sheet: Angle of Max of Torque 
				Prevention
					Angle of Max of Torque
									Probiotics
		Control	Fracture					Control	Fracture
	Sample 6	8.7403	10.4161	1.67577			Sample 1	4.7499	9.48088	4.73098
	Sample 7	16.4864	17.4944	1.00797			Sample 2	11.2447	13.9244	2.67972
	Sample 8	12.05	10.7854	-1.2646			Sample 3	6.40534	10.635	4.2297
	Sample 9	10.2381	15.3017	5.06362			Sample 4	6.78527	10.1502	3.36491
	Sample 10	9.52764	21.675	12.1474			Sample 5	5.26235	29.2061	23.9437
	Sample 16	10.1256	12.5886	2.46307			Sample 11	12.1587	39.8721	27.7134
	Sample 17	10.6734	32.0849	21.4115			Sample 12	8.57365	39.8822	31.3085
	Sample 19	12.5979	18.8869	6.28901			Sample 13	7.30747	13.8254	6.51789
	Sample 20	15.3086	13.5972	-1.71137			Sample 14	11.8879	39.8826	27.9947
		11.7498	16.9811					8.26392	22.9843
			6.79251						13.9666
			3						3
			2.26417						4.65553

## Sheet: Stiffness
				Prevention
					Stiffness
									Probiotics
		Control	Fracture					Control	Fracture
	Sample 6	2.88382	1.35804	-1.52578			Sample 1	2.64017	2.76206	0.121889
	Sample 7	2.28375	1.7313	-0.552449			Sample 2	2.35925	2.90088	0.541629
	Sample 8	3.14327	1.2308	-1.91247			Sample 3	4.08286	3.68042	-0.402432
	Sample 9	2.51166	1.38209	-1.12957			Sample 4	2.1017	3.0855	0.983798
	Sample 10	3.10238	0.726304	-2.37608			Sample 5	3.09791	1.92919	-1.16872
	Sample 16	2.62292	1.8218	-0.801126			Sample 11	3.47729	3.26927	-0.208018
	Sample 17	2.27651	1.70535	-0.571156			Sample 12	2.64218	0.845579	-1.7966
	Sample 19	3.24741	1.06889	-2.17852			Sample 13	2.10156	1.97926	-0.122306
	Sample 20	2.40387	1.96177	-0.442101			Sample 14	2.08781	0.528422	-1.55938
		2.71951	1.44293					2.7323	2.33118
			0.39908						1.09099
			3						3
			0.133027						0.363663

## Sheet: Strain Enegy
				Prevention
					Strain Energy
									Probiotics
		Control	Fracture					Control	Fracture
	Sample 6	109.958	80.6368	-29.321			Sample 1	30.7699	115.363	84.5929
	Sample 7	293.376	270.279	-23.0976			Sample 2	158.124	244.569	86.4448
	Sample 8	214.685	74.7858	-139.899			Sample 3	89.5615	193.283	103.721
	Sample 9	136.554	171.987	35.4337			Sample 4	51.9955	150.107	98.1113
	Sample 10	142.475	169.571	27.0962			Sample 5	44.2468	665.086	620.839
	Sample 16	143.193	146.726	3.53213			Sample 11	245.904	860.768	614.864
	Sample 17	142.24	497.961	355.721			Sample 12	106.819	507.683	400.863
	Sample 19	232.763	171.673	-61.0899			Sample 13	59.4157	214.802	155.387
	Sample 20	268.856	163.665	-105.191			Sample 14	158.812	304.849	146.037
		187.122	194.143					105.072	361.834
			127.48						258.547
			3						3
			42.4932						86.1823
