# Supplementary material for: Probiotics: Can it modulate fracture healing?
Source: PLoS One. 2023 Aug 31;18(8):e0290738. doi: 10.1371/journal.pone.0290738 (PMC10470963; doi:10.1371/journal.pone.0290738)
Supplement: S6 File — (XLSX) [file pone.0290738.s006.xlsx]

## Sheet: BV
		Control	Fracture					Control	Fracture
	Sample4	14.8589	23.4756	8.61664			Sample1	11.8034	25.3428	13.5394
	Sample5	14.2842	30.4651	16.1809			Sample2	13.2074	25.1235	11.9161
	Sample6	10.0428	21.2173	11.1745			Sample8	15.4197	32.5515	17.1318
	Sample7	10.4476	18.3955	7.94787			Sample9	14.9319	37.1156	22.1837
	Sample14	10.3301	31.9368	21.6067			Sample17	13.1874	28.2872	15.0997
	Sample15	12.2346	27.5536	15.319			Sample18	12.7786	26.4171	13.6385
	Sample16	12.8724	18.8116	5.9392			Sample19	12.1477	19.4878	7.34012
	Sample31	14.1476	32.5506	18.4029			Sample26	12.61	27.0634	14.4535
	Sample32	13.659	29.2102	15.5512			Sample27	12.5244	23.0097	10.4853
	Sample33	13.5581	23.6275	10.0694			Sample28	11.2643	20.578	9.31371
	Sample34	11.4334	21.6002	10.1668			Sample29	14.4813	25.9004	11.4191
							Sample30	12.6616	21.6389	8.97729
		12.5335	25.3494					13.0848	26.043
			5.19511						4.99064
			3.31662						3.4641
			1.56638						1.44067
								BV

## Sheet: TV
		Control	Fracture					Control	Fracture
	Sample4	25.8738	45.1433	19.2695			Sample1	21.2577	60.5243	39.2666
	Sample5	25.03	61.6488	36.6188			Sample2	23.7114	55.1789	31.4675
	Sample6	17.3924	43.4393	26.0469			Sample8	27.4565	66.1439	38.6874
	Sample7	18.8484	35.3445	16.4961			Sample9	26.4447	81.9291	55.4844
	Sample14	19.2279	31.9368	12.7089			Sample17	23.1696	53.1119	29.9423
	Sample15	22.9849	69.6217	46.6368			Sample18	22.7467	47.7812	25.0345
	Sample16	23.5552	35.7525	12.1973			Sample19	22.9368	35.0826	12.1458
	Sample31	24.9441	68.7364	43.7924			Sample26	20.7342	50.942	30.2078
	Sample32	24.7168	53.6196	28.9028			Sample27	21.033	48.9401	27.9071
	Sample33	24.7067	48.127	23.4203			Sample28	19.5489	46.4349	26.886
	Sample34	21.7122	41.6882	19.9761			Sample29	22.0452	51.3715	29.3263
							Sample30	21.14	44.3079	23.168
		22.6357	48.6417					22.6854	53.479
			13.2206						11.9033
			3.31662						3.4641
			3.98616						3.43618
								TV

## Sheet: BV vs TV
		Control	Fracture					Control	Fracture
	Sample4	57.4284	52.0023	-5.42613			Sample1	55.5254	41.8721	-13.6533
	Sample5	57.0681	49.4171	-7.65092			Sample2	55.7007	45.5309	-10.1698
	Sample6	57.7426	48.8436	-8.89895			Sample8	56.1603	49.2131	-6.94719
	Sample7	55.4294	52.0461	-3.38334			Sample9	56.4648	45.3021	-11.1627
	Sample14	53.7248	49.3796	-4.34516			Sample17	56.9171	53.2596	-3.6575
	Sample15	53.2288	39.5761	-13.6527			Sample18	56.1777	55.2875	-0.89022
	Sample16	54.6478	52.6163	-2.03146			Sample19	52.9615	55.5483	2.58685
	Sample31	56.7174	47.3556	-9.36174			Sample26	60.8173	53.126	-7.69127
	Sample32	55.2621	54.4767	-0.78537			Sample27	59.5465	47.0161	-12.5304
	Sample33	54.8762	49.0942	-5.78209			Sample28	57.621	44.3158	-13.3052
	Sample34	52.6589	51.8136	-0.84526			Sample29	65.6891	50.4178	-15.2713
							Sample30	59.894	48.8374	-11.0566
		55.344	49.6928					57.7896	49.1439
			3.94799						4.49047
			3.31662						3.4641
			1.19036						1.29629
								BV/TV

## Sheet: BMD
		Control	Fracture					Control	Fracture
	Sample4	612.12	463.37	-148.75			Sample1	602.91	353.45	-249.46
	Sample5	632.6	419.42	-213.18			Sample2	609.17	403.22	-205.95
	Sample6	634.85	442.7	-192.15			Sample8	635.18	448.71	-186.47
	Sample7	611.29	499.68	-111.61			Sample9	610.44	385.64	-224.8
	Sample14	579.64	441.82	-137.82			Sample17	620.56	466.45	-154.11
	Sample15	566.94	324.32	-242.62			Sample18	611.36	496.25	-115.11
	Sample16	590.43	479.8	-110.63			Sample19	554.44	502.23	-52.21
	Sample31	625.47	413.2	-212.27			Sample26	692.6	476.3	-216.3
	Sample32	620.21	498.13	-122.08			Sample27	673.71	422.01	-251.7
	Sample33	602.32	454.57	-147.75			Sample28	640.54	383.08	-257.46
	Sample34	572.53	463.32	-109.21			Sample29	755.7	445.24	-310.46
							Sample30	669.69	430.72	-238.97
		604.4	445.485					639.692	434.442
			49.0209						46.9379
			3.31662						3.4641
			14.7803						13.5498
								BMD

## Sheet: TMD
		Control	Fracture					Control	Fracture
	Sample4	1053.54	862.84	-190.7			Sample1	1072.2	795.31	-276.89
	Sample5	1102.53	823.14	-279.39			Sample2	1084.68	844.74	-239.94
	Sample6	1090.56	879.45	-211.11			Sample8	1095.38	874.66	-220.72
	Sample7	1095.38	940	-155.38			Sample9	1117.95	812.4	-305.55
	Sample14	1073.4	876.25	-197.15			Sample17	1074.23	846.71	-227.52
	Sample15	1052.5	777	-275.5			Sample18	1076.79	873.2	-203.59
	Sample16	1092.27	914.72	-177.55			Sample19	1036.36	887.18	-149.18
	Sample31	1102.3	852.8	-249.5			Sample26	1144.6	887.99	-256.61
	Sample32	1120.57	907.64	-212.93			Sample27	1138.35	888.3	-250.05
	Sample33	1109.61	923.26	-186.35			Sample28	1114.93	844.03	-270.9
	Sample34	1099.06	890.63	-208.43			Sample29	1150.84	867.43	-283.41
							Sample30	1116.27	863.88	-252.39
		1090.16	877.066					1101.88	857.153
			47.2757						29.8485
			3.31662						3.4641
			14.2542						8.61653
								TMD
