# Supplementary material for: Probiotics: Can it modulate fracture healing?
Source: PLoS One. 2023 Aug 31;18(8):e0290738. doi: 10.1371/journal.pone.0290738 (PMC10470963; doi:10.1371/journal.pone.0290738)
Supplement: S7 File — (XLSX) [file pone.0290738.s007.xlsx]

## Sheet: Torque
							Treatment
		Control	Fracture					Control	Fracture
	Sample4			0			Sample1			0
	Sample5	32.9	29.5	-3.4			Sample2			0
	Sample6	25.9	19.9	-6			Sample8		34.6	34.6
	Sample7	21.9	18.5	-3.4			Sample9	40.5	13.1	-27.4
	Sample14	31.9	19.9	-12			Sample17	20.4	38.9	18.5
	Sample15	24.4	19.4	-5			Sample18	34	43	9
	Sample16	21.5	28	6.5			Sample19	27.1	18.3	-8.8
	Sample31	34.0044	44.8483	10.8439			Sample26	33.8501	15.4164	-18.4337
	Sample32	42.0038	40.6616	-1.34223			Sample27	36.7327	28.84	-7.89268
	Sample33	38.4122	32.1873	-6.22483			Sample28	27.8554	16.2466	-11.6088
	Sample34	12.3619	26.1294	13.7676			Sample29	48.3077	33.1893	-15.1184
							Sample30	33.3831	20.1295	-13.2535
		28.5282	27.9027					33.5699	25.2358
			9.20627						11.0522
			3.16228						3
			2.91128						3.68407
								Torgue

## Sheet: Angle of MaxTorque
							Treatment
		Control	Fracture					Control	Fracture
	Sample4			0			Sample1			0
	Sample5	6.4	16.4	10			Sample2			0
	Sample6	14.7	12.6	-2.1			Sample8		33.3	33.3
	Sample7	8.9	13.7	4.8			Sample9	14.5	40	25.5
	Sample14	21.9	10.8	-11.1			Sample17	5.3	21.4	16.1
	Sample15	9.7	40	30.3			Sample18	7.8	31.5	23.7
	Sample16	10.6	12.6	2			Sample19	8.4	13.3	4.9
	Sample31	10.7113	17.5499	6.83859			Sample26	20.7456	38.0068	17.2611
	Sample32	10.8158	10.1064	-0.70938			Sample27	23.3126	10	-13.3126
	Sample33	9.82064	8.69459	-1.12605			Sample28	13.4565	9.25445	-4.20202
	Sample34	5.82346	14.2444	8.42098			Sample29	14.4242	32.2779	17.8537
							Sample30	21.0984	35.0802	13.9818
		10.9371	15.6695					14.3375	25.6466
			8.96974						12.2984
			3.16228						3
			2.83648						4.09948
							Angle of max Torgue

## Sheet: Stiffness
							Treatment
		Control	Fracture					Control	Fracture
	Sample4			0			Sample1			0
	Sample5	5.1	1.7	-3.4			Sample2			0
	Sample6	1.8	2.4	0.6			Sample8		1.1	1.1
	Sample7	2.5	1.6	-0.9			Sample9	2.9	0.3	-2.6
	Sample14	1.7	2.2	0.5			Sample17	3.6	2.4	-1.2
	Sample15	2.7	0.5	-2.2			Sample18	4.4	1.3	-3.1
	Sample16	2.7	3.4	0.7			Sample19	3.3	1.8	-1.5
	Sample31	3.0331	4.35404	1.32094			Sample26	1.81847	0.594675	-1.2238
	Sample32	4.42273	5.26574	0.843016			Sample27	1.80313	3.5561	1.75298
	Sample33	4.15212	4.20446	0.0523377			Sample28	2.52566	2.56642	0.0407647
	Sample34	2.36786	3.15907	0.791209			Sample29	3.23317	2.78436	-0.448809
							Sample30	1.68922	0.821219	-0.868002
		3.04758	2.87833					2.80774	1.79142
			1.46648						1.11301
			3.16228						3
			0.463741						0.371005

## Sheet: Strain Energy
							Treatment
		Control	Fracture					Control	Fracture
	Sample4			0			Sample1			0
	Sample5	108.621	260.79	152.169			Sample2			0
	Sample6	190.029	164.657	-25.3718			Sample8		667.213	667.213
	Sample7	102.305	139.298	36.993			Sample9	316.053	236.899	-79.1538
	Sample14	312.123	131.503	-180.619			Sample17	57.8269	527.082	469.256
	Sample15	112.487	321.466	208.979			Sample18	148.284	775.067	626.784
	Sample16	135.341	232.512	97.1705			Sample19	130.289	155.384	25.0949
	Sample31	197.276	509.723	312.447			Sample26	375.463	240.163	-135.3
	Sample32	253.638	256.18	2.54158			Sample27	489.036	170.161	-318.875
	Sample33	202.095	166.496	-35.5998			Sample28	207.618	92.4296	-115.188
	Sample34	39.7593	236.598	196.839			Sample29	368.737	699.138	330.401
							Sample30	371.213	396.476	25.2625
		165.367	241.922					273.836	396.001
			112.103						248.809
			3.16228						3.16228
			35.4501						78.6804
